# Supplementary material for: Multiple targets related to mitochondrial function unveiled by metabolomics and proteomics profiles of hearts from atrial fibrillation patients
Source: Front Physiol. 2023 Apr 4;14:1123391. doi: 10.3389/fphys.2023.1123391 (PMC10110950; doi:10.3389/fphys.2023.1123391)
Supplement: Supplementary file 1 [file Table2.XLSX]

## Sheet: TableS2 Figure 5B
Total	raw.lower	raw.r	raw.upper	raw.p	lower.adj	upper.adj	name	protein	metabolome_G2_vs_G3_pos_name.Column2
PLEC-M134T405	-0.95	-0.87	-0.69	0	-0.99	-0.18	PLEC-M134T405	PLEC	L-Aspartate
PLEC-M156T377	-0.94	-0.85	-0.64	0	-0.98	-0.1	PLEC-M156T377	PLEC	L-Histidine
GPD2-M246T409	-0.94	-0.85	-0.65	0	-0.98	-0.11	GPD2-M246T409	GPD2	Arg-Ala
GPD2-M205T255	-0.94	-0.85	-0.66	0	-0.98	-0.13	GPD2-M205T255	GPD2	L-Tryptophan
GPD2-M213T416	-0.94	-0.85	-0.65	0	-0.98	-0.11	GPD2-M213T416	GPD2	Triethanolamine
SYNM-M146T255	-0.93	-0.84	-0.63	0	-0.98	-0.07	SYNM-M146T255	SYNM	DL-O-tyrosine
SYNM-M149T254	-0.94	-0.84	-0.63	0	-0.98	-0.08	SYNM-M149T254	SYNM	Phenyllactic acid
PLEC-M205T255	-0.93	-0.83	-0.61	0	-0.98	-0.04	PLEC-M205T255	PLEC	L-Tryptophan
GPD2-M188T255	-0.93	-0.83	-0.61	0	-0.98	-0.04	GPD2-M188T255	GPD2	DL-Indole-3-lactic acid
GPD2-M146T255	-0.93	-0.83	-0.62	0	-0.98	-0.05	GPD2-M146T255	GPD2	DL-O-tyrosine
GPD2-M134T405	-0.93	-0.83	-0.61	0	-0.98	-0.04	GPD2-M134T405	GPD2	L-Aspartate
GPD2-M150T280_2	-0.93	-0.83	-0.61	0	-0.98	-0.04	GPD2-M150T280_2	GPD2	L-Methionine
GPD2-M182T296	-0.93	-0.83	-0.62	0	-0.98	-0.05	GPD2-M182T296	GPD2	L-Tyrosine
GPD2-M149T254	-0.93	-0.83	-0.62	0	-0.98	-0.05	GPD2-M149T254	GPD2	Phenyllactic acid
GPD2-M234T432_2	-0.93	-0.83	-0.61	0	-0.98	-0.04	GPD2-M234T432_2	GPD2	Ser-Lys
SYNM-M132T260_2	-0.93	-0.83	-0.61	0	-0.98	-0.04	SYNM-M132T260_2	SYNM	L-Leucine
SYNM-M150T280_2	-0.93	-0.83	-0.61	0	-0.98	-0.04	SYNM-M150T280_2	SYNM	L-Methionine
ATP2A2-M294T324_2	-0.93	-0.83	-0.6	0	-0.98	-0.03	ATP2A2-M294T324_2	ATP2A2	Phe-Lys
GPD2-M132T260_2	-0.93	-0.82	-0.59	0	-0.98	-0.01	GPD2-M132T260_2	GPD2	L-Leucine
GPD2-M166T254_2	-0.93	-0.82	-0.6	0	-0.98	-0.02	GPD2-M166T254_2	GPD2	L-Phenylalanine
GPD2-M303T427	-0.93	-0.82	-0.59	0	-0.98	-0.02	GPD2-M303T427	GPD2	Ser-Arg
GPD2-M120T254_2	-0.93	-0.82	-0.6	0	-0.98	-0.03	GPD2-M120T254_2	GPD2	Tyramine
SYNM-M188T255	-0.93	-0.82	-0.59	0	-0.98	-0.02	SYNM-M188T255	SYNM	DL-Indole-3-lactic acid
SYNM-M205T255	-0.93	-0.82	-0.6	0	-0.98	-0.03	SYNM-M205T255	SYNM	L-Tryptophan
SYNM-M213T416	-0.93	-0.82	-0.59	0	-0.98	-0.02	SYNM-M213T416	SYNM	Triethanolamine
LIMS4-M205T255	-0.93	-0.82	-0.59	0	-0.98	-0.01	LIMS4-M205T255	LIMS4	L-Tryptophan
NID1-M260T365	-0.92	-0.82	-0.59	0	-0.98	0	NID1-M260T365	NID1	Lys-Leu
NID1-M246T389	-0.93	-0.82	-0.59	0	-0.98	-0.01	NID1-M246T389	NID1	Lys-Val
MYOM3-M300T35_3	-0.92	-0.82	-0.58	0	-0.98	0	MYOM3-M300T35_3	MYOM3	Sphingosine
MYOM2-M300T35_3	-0.92	-0.82	-0.58	0	-0.98	0	MYOM2-M300T35_3	MYOM2	Sphingosine
PLEC-M150T280_2	-0.92	-0.81	-0.57	0	-0.98	0.01	PLEC-M150T280_2	PLEC	L-Methionine
PLEC-M120T349	-0.92	-0.81	-0.57	0	-0.98	0.02	PLEC-M120T349	PLEC	L-Threonine
GPD2-M232T429	-0.92	-0.81	-0.57	0	-0.98	0.01	GPD2-M232T429	GPD2	N-(omega)-Hydroxyarginine
GPD2-M248T416_1	-0.92	-0.81	-0.57	0	-0.98	0.02	GPD2-M248T416_1	GPD2	Thr-Lys
SYNM-M166T254_2	-0.92	-0.81	-0.57	0	-0.98	0.01	SYNM-M166T254_2	SYNM	L-Phenylalanine
SYNM-M120T254_2	-0.92	-0.81	-0.57	0	-0.98	0.02	SYNM-M120T254_2	SYNM	Tyramine
TPM2-M300T35_3	-0.92	-0.81	-0.57	0	-0.98	0.02	TPM2-M300T35_3	TPM2	Sphingosine
TNNC1-M300T35_3	-0.92	-0.81	-0.57	0	-0.98	0.01	TNNC1-M300T35_3	TNNC1	Sphingosine
PLEC-M132T272	-0.92	-0.8	-0.54	0	-0.98	0.06	PLEC-M132T272	PLEC	L-Isoleucine
PLEC-M132T260_2	-0.92	-0.8	-0.55	0	-0.98	0.05	PLEC-M132T260_2	PLEC	L-Leucine
GPD2-M152T260	-0.92	-0.8	-0.56	0	-0.98	0.04	GPD2-M152T260	GPD2	2-Hydroxyadenine
GPD2-M165T296	-0.92	-0.8	-0.55	0	-0.98	0.04	GPD2-M165T296	GPD2	trans-2-Hydroxycinnamic acid
SYNM-M132T272	-0.92	-0.8	-0.56	0	-0.98	0.03	SYNM-M132T272	SYNM	L-Isoleucine
SYNM-M217T326	-0.92	-0.8	-0.56	0	-0.98	0.04	SYNM-M217T326	SYNM	Pro-Thr
SYNM-M234T432_2	-0.92	-0.8	-0.55	0	-0.98	0.05	SYNM-M234T432_2	SYNM	Ser-Lys
NID1-M246T370	-0.92	-0.8	-0.56	0	-0.98	0.04	NID1-M246T370	NID1	Val-Lys
TMOD1-M205T255	-0.92	-0.8	-0.56	0	-0.98	0.04	TMOD1-M205T255	TMOD1	L-Tryptophan
PLEC-M166T254_2	-0.92	-0.79	-0.54	0	-0.98	0.06	PLEC-M166T254_2	PLEC	L-Phenylalanine
PLEC-M120T254_2	-0.91	-0.79	-0.53	0	-0.98	0.08	PLEC-M120T254_2	PLEC	Tyramine
LIMS4-M146T255	-0.91	-0.79	-0.54	0	-0.98	0.07	LIMS4-M146T255	LIMS4	DL-O-tyrosine
NID1-M294T324_2	-0.92	-0.79	-0.54	0	-0.98	0.06	NID1-M294T324_2	NID1	Phe-Lys
NID1-M234T432_2	-0.91	-0.79	-0.53	0	-0.98	0.08	NID1-M234T432_2	NID1	Ser-Lys
HEL-S-102-M205T255	-0.91	-0.79	-0.53	0	-0.98	0.08	HEL-S-102-M205T255	HEL-S-102	L-Tryptophan
ACTA2-M61T99	-0.91	-0.79	-0.53	0	-0.98	0.08	ACTA2-M61T99	ACTA2	Urea
PLEC-M300T35_3	-0.91	-0.78	-0.51	0	-0.98	0.1	PLEC-M300T35_3	PLEC	Sphingosine
GPD2-M284T261	-0.91	-0.78	-0.52	0	-0.98	0.09	GPD2-M284T261	GPD2	Guanosine
GPD2-M243T359	-0.91	-0.78	-0.51	0	-0.98	0.1	GPD2-M243T359	GPD2	His-Ser
GPD2-M156T377	-0.91	-0.78	-0.51	0	-0.97	0.1	GPD2-M156T377	GPD2	L-Histidine
GPD2-M132T272	-0.91	-0.78	-0.52	0	-0.98	0.1	GPD2-M132T272	GPD2	L-Isoleucine
SYNM-M271T415	-0.91	-0.78	-0.51	0	-0.97	0.1	SYNM-M271T415	SYNM	His-Asp
SYNM-M120T349	-0.91	-0.78	-0.51	0	-0.98	0.1	SYNM-M120T349	SYNM	L-Threonine
SYNM-M142T457	-0.91	-0.78	-0.52	0	-0.98	0.09	SYNM-M142T457	SYNM	O-Phosphoethanolamine
ATP2A2-M246T370	-0.91	-0.78	-0.51	0	-0.97	0.11	ATP2A2-M246T370	ATP2A2	Val-Lys
LIMS4-M188T255	-0.91	-0.78	-0.52	0	-0.98	0.1	LIMS4-M188T255	LIMS4	DL-Indole-3-lactic acid
LIMS4-M150T280_2	-0.91	-0.78	-0.52	0	-0.98	0.09	LIMS4-M150T280_2	LIMS4	L-Methionine
LIMS4-M300T35_3	-0.91	-0.78	-0.52	0	-0.98	0.09	LIMS4-M300T35_3	LIMS4	Sphingosine
NID1-M204T446	-0.91	-0.78	-0.51	0	-0.97	0.11	NID1-M204T446	NID1	Gly-Lys
NID1-M276T400	-0.91	-0.78	-0.52	0	-0.98	0.09	NID1-M276T400	NID1	Thr-Arg
TMOD1-M234T432_2	-0.91	-0.78	-0.51	0	-0.97	0.11	TMOD1-M234T432_2	TMOD1	Ser-Lys
TMOD1-M165T296	-0.91	-0.78	-0.51	0	-0.97	0.11	TMOD1-M165T296	TMOD1	trans-2-Hydroxycinnamic acid
MYH14-M276T414	-0.91	-0.78	-0.52	0	-0.98	0.08	MYH14-M276T414	MYH14	Arg-Thr
PLEC-M149T254	-0.9	-0.77	-0.49	0	-0.97	0.13	PLEC-M149T254	PLEC	Phenyllactic acid
PLEC-M165T296	-0.9	-0.77	-0.49	0	-0.97	0.13	PLEC-M165T296	PLEC	trans-2-Hydroxycinnamic acid
PLEC-M213T416	-0.91	-0.77	-0.5	0	-0.97	0.12	PLEC-M213T416	PLEC	Triethanolamine
GPD2-M276T414	-0.9	-0.77	-0.49	0	-0.97	0.13	GPD2-M276T414	GPD2	Arg-Thr
GPD2-M136T296	-0.91	-0.77	-0.5	0	-0.97	0.12	GPD2-M136T296	GPD2	Dopamine
SYNM-M246T409	-0.9	-0.77	-0.49	0	-0.97	0.13	SYNM-M246T409	SYNM	Arg-Ala
SYNM-M232T429	-0.9	-0.77	-0.49	0	-0.97	0.13	SYNM-M232T429	SYNM	N-(omega)-Hydroxyarginine
LIMS4-M136T296	-0.9	-0.77	-0.49	0	-0.97	0.13	LIMS4-M136T296	LIMS4	Dopamine
LIMS4-M182T296	-0.91	-0.77	-0.5	0	-0.97	0.12	LIMS4-M182T296	LIMS4	L-Tyrosine
LIMS4-M165T296	-0.9	-0.77	-0.5	0	-0.97	0.12	LIMS4-M165T296	LIMS4	trans-2-Hydroxycinnamic acid
TMOD1-M134T405	-0.91	-0.77	-0.5	0	-0.97	0.12	TMOD1-M134T405	TMOD1	L-Aspartate
TMOD1-M150T280_2	-0.91	-0.77	-0.5	0	-0.97	0.12	TMOD1-M150T280_2	TMOD1	L-Methionine
TMOD1-M166T254_2	-0.9	-0.77	-0.49	0	-0.97	0.13	TMOD1-M166T254_2	TMOD1	L-Phenylalanine
TMOD1-M300T35_3	-0.91	-0.77	-0.5	0	-0.97	0.11	TMOD1-M300T35_3	TMOD1	Sphingosine
TMOD1-M120T254_2	-0.9	-0.77	-0.49	0	-0.97	0.13	TMOD1-M120T254_2	TMOD1	Tyramine
HEL-S-102-M188T255	-0.91	-0.77	-0.5	0	-0.97	0.12	HEL-S-102-M188T255	HEL-S-102	DL-Indole-3-lactic acid
TTN-M134T405	-0.9	-0.77	-0.49	0	-0.97	0.13	TTN-M134T405	TTN	L-Aspartate
TTN-M61T99	-0.91	-0.77	-0.5	0	-0.97	0.12	TTN-M61T99	TTN	Urea
TNNI3-M300T35_3	-0.91	-0.77	-0.5	0	-0.97	0.12	TNNI3-M300T35_3	TNNI3	Sphingosine
MYOM1-M300T35_3	-0.91	-0.77	-0.5	0	-0.97	0.12	MYOM1-M300T35_3	MYOM1	Sphingosine
PLEC-M142T457	-0.9	-0.76	-0.49	0	-0.97	0.14	PLEC-M142T457	PLEC	O-Phosphoethanolamine
PLEC-M173T411	-0.9	-0.76	-0.48	0	-0.97	0.14	PLEC-M173T411	PLEC	Pro-Gly
PLEC-M234T432_2	-0.9	-0.76	-0.49	0	-0.97	0.14	PLEC-M234T432_2	PLEC	Ser-Lys
GPD2-M263T235	-0.9	-0.76	-0.48	0	-0.97	0.15	GPD2-M263T235	GPD2	Pro-Phe
GPD2-M126T292	-0.9	-0.76	-0.48	0	-0.97	0.14	GPD2-M126T292	GPD2	Taurine
GPD2-M246T370	-0.9	-0.76	-0.47	0	-0.97	0.15	GPD2-M246T370	GPD2	Val-Lys
NID1-M276T414	-0.9	-0.76	-0.48	0	-0.97	0.14	NID1-M276T414	NID1	Arg-Thr
TMOD1-M188T255	-0.9	-0.76	-0.48	0	-0.97	0.14	TMOD1-M188T255	TMOD1	DL-Indole-3-lactic acid
TMOD1-M243T359	-0.9	-0.76	-0.48	0	-0.97	0.15	TMOD1-M243T359	TMOD1	His-Ser
