# Supplementary material for: Multiple targets related to mitochondrial function unveiled by metabolomics and proteomics profiles of hearts from atrial fibrillation patients
Source: Front Physiol. 2023 Apr 4;14:1123391. doi: 10.3389/fphys.2023.1123391 (PMC10110950; doi:10.3389/fphys.2023.1123391)
Supplement: Supplementary file 2 [file Table3.XLSX]

## Sheet: TableS3 FigureS2
Total	raw.lower	raw.r	raw.upper	raw.p	lower.adj	upper.adj	protein	metabolome_G2_vs_G3_neg_name.Column1
PLEC-M149T151	-0.94	-0.85	-0.64	0	-0.98	-0.12	PLEC	D-Lyxose
GPD2-M203T254_1	-0.93	-0.83	-0.62	0	-0.98	-0.08	GPD2	L-Tryptophan
TMOD1-M149T151	-0.93	-0.82	-0.59	0	-0.98	-0.04	TMOD1	D-Lyxose
GPD2-M180T297_2	-0.92	-0.82	-0.58	0	-0.98	-0.02	GPD2	L-Tyrosine
MYH6-M225T359_2	-0.92	-0.81	-0.57	0	-0.98	0	MYH6	L-Carnosine
GPD2-M148T279_2	-0.92	-0.81	-0.57	0	-0.98	0	GPD2	L-Methionine
CANX-M180T297_2	-0.92	-0.81	-0.58	0	-0.98	-0.01	CANX	L-Tyrosine
PLEC-M190T201	-0.92	-0.81	-0.57	0	-0.98	0	PLEC	N-Acetyl-DL-methionine
SYNM-M149T151	-0.92	-0.8	-0.55	0	-0.98	0.03	SYNM	D-Lyxose
MYOM2-M149T151	-0.92	-0.8	-0.56	0	-0.98	0.01	MYOM2	D-Lyxose
GPD2-M282T260	-0.92	-0.8	-0.56	0	-0.98	0.01	GPD2	Guanosine
PLEC-M173T501_2	-0.92	-0.8	-0.55	0	-0.98	0.03	PLEC	L-Arginine
GPD2-M130T260_2	-0.92	-0.8	-0.55	0	-0.98	0.02	GPD2	L-Leucine
CANX-M190T201	-0.92	-0.8	-0.55	0	-0.98	0.03	CANX	N-Acetyl-DL-methionine
SLMAP-M102T400_2	-0.92	-0.8	-0.55	0	-0.98	0.03	SLMAP	(S)-2-aminobutyric
CANX-M214T390	-0.92	-0.8	-0.54	0	-0.98	0.04	CANX	sn-Glycerol
SYNM-M611T497	-0.91	-0.79	-0.53	0	-0.97	0.06	SYNM	Glutathione
PLEC-M130T260_2	-0.91	-0.79	-0.53	0	-0.98	0.05	PLEC	L-Leucine
PLEC-M148T279_2	-0.91	-0.79	-0.53	0	-0.98	0.06	PLEC	L-Methionine
PLEC-M164T252	-0.91	-0.79	-0.54	0	-0.98	0.04	PLEC	L-Phenylalanine
SLMAP-M128T400	-0.91	-0.79	-0.53	0	-0.98	0.05	SLMAP	L-Pyroglutamic
TMOD1-M190T201	-0.92	-0.79	-0.54	0	-0.98	0.04	TMOD1	N-Acetyl-DL-methionine
SLMAP-M190T201	-0.91	-0.79	-0.53	0	-0.98	0.05	SLMAP	N-Acetyl-DL-methionine
GPD2-M164T252	-0.91	-0.78	-0.52	0	-0.97	0.07	GPD2	L-Phenylalanine
SYNM-M203T254_1	-0.91	-0.78	-0.52	0	-0.97	0.07	SYNM	L-Tryptophan
PLEC-M116T297_2	-0.91	-0.78	-0.52	0	-0.97	0.07	PLEC	L-Valine
TTN-M190T201	-0.91	-0.78	-0.52	0	-0.97	0.07	TTN	N-Acetyl-DL-methionine
ATP5PD-M141T333_2	-0.9	-0.77	-0.5	0	-0.97	0.1	ATP5PD	2-Oxoadipic
ACTA2-M149T151	-0.9	-0.77	-0.49	0	-0.97	0.1	ACTA2	D-Lyxose
TTN-M149T151	-0.91	-0.77	-0.5	0	-0.97	0.1	TTN	D-Lyxose
ACTA2-M114T306	-0.91	-0.77	-0.5	0	-0.97	0.1	ACTA2	D-Proline
SLMAP-M282T260	-0.9	-0.77	-0.5	0	-0.97	0.1	SLMAP	Guanosine
PLEC-M88T406_2	-0.91	-0.77	-0.5	0	-0.97	0.09	PLEC	L-Alanine
NID1-M225T359_2	-0.9	-0.77	-0.49	0	-0.97	0.11	NID1	L-Carnosine
SYNM-M130T260_2	-0.9	-0.77	-0.49	0	-0.97	0.1	SYNM	L-Leucine
SYNM-M148T279_2	-0.9	-0.77	-0.5	0	-0.97	0.1	SYNM	L-Methionine
SLMAP-M148T279_2	-0.91	-0.77	-0.5	0	-0.97	0.1	SLMAP	L-Methionine
CANX-M203T254_1	-0.9	-0.77	-0.49	0	-0.97	0.1	CANX	L-Tryptophan
SYNM-M303T453	-0.9	-0.77	-0.49	0	-0.97	0.11	SYNM	N-Acetylaspartylglutamate
CANX-M102T400_2	-0.91	-0.77	-0.5	0	-0.97	0.09	CANX	(S)-2-aminobutyric
LAMB1-M307T28	-0.91	-0.77	-0.5	0	-0.97	0.09	LAMB1	(+)-Warfarin
GPD2-M173T501_2	-0.9	-0.76	-0.47	0	-0.97	0.13	GPD2	L-Arginine
DYSF-M225T359_2	-0.9	-0.76	-0.48	0	-0.97	0.13	DYSF	L-Carnosine
SYNM-M180T297_2	-0.9	-0.76	-0.47	0	-0.97	0.13	SYNM	L-Tyrosine
SLMAP-M180T297_2	-0.9	-0.76	-0.47	0	-0.97	0.13	SLMAP	L-Tyrosine
GPD2-M190T201	-0.9	-0.76	-0.48	0	-0.97	0.13	GPD2	N-Acetyl-DL-methionine
LAMC1-M307T28	-0.9	-0.76	-0.47	0	-0.97	0.13	LAMC1	(+)-Warfarin
ATP5J-M141T333_2	-0.9	-0.75	-0.47	0	-0.97	0.14	ATP5J	2-Oxoadipic
MYOM3-M165T148	-0.89	-0.75	-0.46	0	-0.97	0.15	MYOM3	Dihydrothymine
TNNI3-M149T151	-0.9	-0.75	-0.47	0	-0.97	0.14	TNNI3	D-Lyxose
TTN-M114T306	-0.89	-0.75	-0.46	0	-0.97	0.15	TTN	D-Proline
CANX-M146T400_2	-0.89	-0.75	-0.46	0	-0.97	0.15	CANX	L-Glutamate
SLMAP-M146T400_2	-0.9	-0.75	-0.47	0	-0.97	0.14	SLMAP	L-Glutamate
TPM2-M145T509_2	-0.89	-0.75	-0.46	0	-0.97	0.15	TPM2	L-Lysine
PLEC-M145T509_2	-0.89	-0.75	-0.45	0	-0.97	0.16	PLEC	L-Lysine
SYNM-M164T252	-0.9	-0.75	-0.47	0	-0.97	0.14	SYNM	L-Phenylalanine
CANX-M118T348_2	-0.9	-0.75	-0.46	0	-0.97	0.15	CANX	L-Threonine
PLEC-M203T254_1	-0.89	-0.75	-0.45	0	-0.97	0.16	PLEC	L-Tryptophan
LIMS4-M203T254_1	-0.89	-0.75	-0.46	0	-0.97	0.15	LIMS4	L-Tryptophan
SLMAP-M203T254_1	-0.9	-0.75	-0.47	0	-0.97	0.14	SLMAP	L-Tryptophan
TMOD1-M180T297_2	-0.9	-0.75	-0.46	0	-0.97	0.15	TMOD1	L-Tyrosine
PLEC-M180T297_2	-0.89	-0.75	-0.45	0	-0.97	0.16	PLEC	L-Tyrosine
BCAP29-M218T274	-0.89	-0.75	-0.46	0	-0.97	0.15	BCAP29	Pantothenate
CANX-M242T382	-0.89	-0.75	-0.46	0	-0.97	0.15	CANX	Phosphorylcholine
ACTA2-M214T390	-0.9	-0.75	-0.47	0	-0.97	0.14	ACTA2	sn-Glycerol
LAMA2-M307T28	-0.9	-0.75	-0.46	0	-0.97	0.15	LAMA2	(+)-Warfarin
JPH2-M307T28	-0.9	-0.75	-0.46	0	-0.97	0.15	JPH2	(+)-Warfarin
LGALS3BP-M114T306	-0.89	-0.74	-0.45	0	-0.97	0.16	LGALS3BP	D-Proline
SYNM-M282T260	-0.89	-0.74	-0.44	0	-0.97	0.17	SYNM	Guanosine
LAMA2-M225T359_2	-0.89	-0.74	-0.44	0	-0.97	0.17	LAMA2	L-Carnosine
SLMAP-M164T252	-0.89	-0.74	-0.44	0	-0.97	0.17	SLMAP	L-Phenylalanine
TMOD1-M203T254_1	-0.89	-0.74	-0.44	0	-0.97	0.17	TMOD1	L-Tryptophan
TTN-M180T297_2	-0.89	-0.74	-0.44	0	-0.97	0.17	TTN	L-Tyrosine
LIMS4-M180T297_2	-0.89	-0.74	-0.44	0	-0.97	0.17	LIMS4	L-Tyrosine
SYNM-M190T201	-0.89	-0.74	-0.44	0	-0.97	0.17	SYNM	N-Acetyl-DL-methionine
TTN-M214T390	-0.89	-0.74	-0.44	0	-0.97	0.17	TTN	sn-Glycerol
NID2-M307T28	-0.89	-0.74	-0.43	0	-0.97	0.18	NID2	(+)-Warfarin
TNNI3-M165T148	-0.88	-0.73	-0.42	0	-0.97	0.2	TNNI3	Dihydrothymine
MYOM2-M165T148	-0.89	-0.73	-0.42	0	-0.97	0.19	MYOM2	Dihydrothymine
PLEC-M114T306	-0.89	-0.73	-0.43	0	-0.97	0.19	PLEC	D-Proline
BCAP29-M114T306	-0.89	-0.73	-0.43	0	-0.97	0.19	BCAP29	D-Proline
PLEC-M282T260	-0.89	-0.73	-0.43	0	-0.97	0.19	PLEC	Guanosine
SYNM-M88T406_2	-0.88	-0.73	-0.42	0	-0.97	0.2	SYNM	L-Alanine
SYNM-M173T501_2	-0.89	-0.73	-0.43	0	-0.97	0.18	SYNM	L-Arginine
ATP2A2-M225T359_2	-0.89	-0.73	-0.42	0	-0.97	0.19	ATP2A2	L-Carnosine
TMOD1-M130T260_2	-0.88	-0.73	-0.42	0	-0.97	0.2	TMOD1	L-Leucine
LIMS4-M130T260_2	-0.89	-0.73	-0.42	0	-0.97	0.19	LIMS4	L-Leucine
SLMAP-M145T509_2	-0.89	-0.73	-0.43	0	-0.97	0.19	SLMAP	L-Lysine
TPM2-M148T279_2	-0.89	-0.73	-0.42	0	-0.97	0.19	TPM2	L-Methionine
CANX-M128T400	-0.89	-0.73	-0.43	0	-0.97	0.19	CANX	L-Pyroglutamic
SLMAP-M118T348_2	-0.89	-0.73	-0.43	0	-0.97	0.19	SLMAP	L-Threonine
GPD2-M116T297_2	-0.89	-0.73	-0.42	0	-0.97	0.19	GPD2	L-Valine
TPM2-M190T201	-0.89	-0.73	-0.43	0	-0.97	0.19	TPM2	N-Acetyl-DL-methionine
LIMS4-M165T148	-0.88	-0.72	-0.41	0	-0.97	0.21	LIMS4	Dihydrothymine
GPD2-M149T151	-0.88	-0.72	-0.4	0	-0.97	0.22	GPD2	D-Lyxose
TNNC1-M149T151	-0.88	-0.72	-0.41	0	-0.97	0.21	TNNC1	D-Lyxose
TNNI3-M114T306	-0.88	-0.72	-0.41	0	-0.97	0.2	TNNI3	D-Proline
CANX-M114T306	-0.88	-0.72	-0.4	0	-0.97	0.22	CANX	D-Proline
CANX-M282T260	-0.88	-0.72	-0.41	0	-0.97	0.2	CANX	Guanosine
RAB10-M282T260	-0.88	-0.72	-0.41	0	-0.97	0.21	RAB10	Guanosine
